# Supplementary material for: Development of an extended action fostemsavir lipid nanoparticle
Source: Commun Biol. 2024 Jul 30;7:917. doi: 10.1038/s42003-024-06589-5 (PMC11289258; doi:10.1038/s42003-024-06589-5)
Supplement: Supplementary file 3 — Supplementary Data [file 42003_2024_6589_MOESM3_ESM.zip]

Archive with 1 entries (1 files):
- Supplementary Data/Data Points.xlsx
