# Supplementary material for: Development of an extended action fostemsavir lipid nanoparticle
Source: Commun Biol. 2024 Jul 30;7:917. doi: 10.1038/s42003-024-06589-5 (PMC11289258; doi:10.1038/s42003-024-06589-5)
Supplement: Supplementary file 3 — Supplementary Data [file 42003_2024_6589_MOESM3_ESM.zip › Supplementary Data/Data Points.xlsx]

## Sheet: Figure 2 A-F
				Fig. 2A								Fig. 2B
	Formulation		Size (d. nm)			PDI					Formulation		Zeta Potential
	LNP1	79.71	76.7	76.57	0.214	0.187	0.175				LNP1	30.7	29.4	30.9
	LNP2	76.09	75.42	75.35	0.262	0.265	0.261				LNP2	19.8	20.3	21.7
	LNP3	80.12	78.89	78.63	0.161	0.171	0.148				LNP3	19.8	18.4	19.1
	LNP4	30.58	30.66	30.73	0.37	0.329	0.266				LNP4	22.7	27.1	18.1
	LNP5	28.5	28.02	27.91	0.358	0.301	0.282				LNP5	14.8	15.4	9.16
									Fig. 2C
	Time (Day)	LNP1			LNP2			LNP3			LNP4			LNP5
	1	79.71	76.7	76.57	76.09	75.42	75.35	80.12	78.89	78.63	30.58	30.66	30.73	28.5	28.02	27.91
	5	82.12	81.12	77.95	75.74	77.14	77.94	82.19	81.63	81.59	39.03	39.5	38.59	37.16	37.43	38.35
	15	80.98	80.77	79.55	78.22	76.98	78.52	82.61	82.06	81.56	41.71	41.36	43.6	43.01	43.6	43.41
	30	83.95	83.71	83.67	64.56	63.8	64.9	63.96	64.21	63.19	37.54	37.33	36.86	40.4	40.06	40.21
									Fig. 2D
	Time (Day)	LNP1			LNP2			LNP3			LNP4			LNP5
	1	0.214	0.187	0.175	0.262	0.265	0.261	0.161	0.171	0.148	0.37	0.329	0.266	0.358	0.301	0.282
	5	0.257	0.257	0.192	0.267	0.272	0.283	0.156	0.148	0.15	0.39	0.411	0.39	0.406	0.432	0.456
	15	0.227	0.228	0.229	0.284	0.269	0.273	0.168	0.141	0.166	0.427	0.458	0.519	0.519	0.539	0.582
	30	0.116	0.113	0.097	0.285	0.285	0.267	0.164	0.18	0.163	0.246	0.27	0.24	0.279	0.258	0.285
				Fig. 2E
	Time (Day)	pH 3			pH 7.4
	1	20.8	20.6	20.1	21.8	20.8	17.5
	5	26.8	20.8	20.6	15.3	16.3	16.4
	10	17.7	23.1	14.6	23.9	23	19.7
	15	20.6	24.7	23.2	22	21.5	21.5
	30	24.4	21.6	27.2	26.5	25.3	24.3
			Fig. 2F
	Size (d. nm)	LNP1	LNP2	LNP3	LNP4	LNP5
	0.4	0	0	0	0	0
	0.4632	0	0	0	0	0
	0.5365	0	0	0	0	0
	0.6213	0	0	0	0	0
	0.7195	0	0	0	0	0
	0.8332	0	0	0	0	0
	0.9649	0	0	0	0	0
	1.117	0	0	0	0	0
	1.294	0	0	0	0	0
	1.499	0	0	0	0	0
	1.736	0	0	0	0	0
	2.01	0	0	0	0	0
	2.328	0	0	0	0	0
	2.696	0	0	0	0	0
	3.122	0	0	0	0	0
	3.615	0	0	0	0	0
	4.187	0	0	0	0	0
	4.849	0	0	0	0	0
	5.615	0	0	0	0	0
	6.503	0	0	0	0	0
	7.531	0	0	0	0	0
	8.721	0	0	0	0	0
	10.1	0	0	0	0	0
	11.7	0	0.1	0	0	0
	13.54	0	0.2	0	0.6	1
	15.69	0	0.3	0	2.6	3.8
	18.17	0	0.4	0	5.8	7.7
	21.04	0	0.6	0	9.3	11.6
	24.36	0	0.9	0	12.4	14.3
	28.21	0.5	1.5	0	14.2	15.3
	32.67	1.8	2.4	0	14.5	14.5
	37.84	3.7	3.7	0.9	13.3	12.1
	43.82	5.7	5.1	3.1	11	8.9
	50.75	7.6	6.5	6.3	8	5.5
	58.77	9.2	7.8	9.7	5	2.6
	68.06	10.3	8.8	12.7	2.5	0.8
	78.82	10.9	9.4	14.4	0.8	0
	91.28	10.8	9.5	14.6	0.1	0
	105.7	10.1	9.1	13.3	0	0
	122.4	8.8	8.2	10.7	0	0
	141.8	7.2	7.1	7.6	0	0
	164.2	5.4	5.7	4.4	0	0
	190.1	3.6	4.3	1.9	0	0
	220.2	2	2.9	0.5	0	0
	255	0.9	1.8	0	0	0
	295.3	0.2	0.9	0	0	0
	342	0	0.4	0	0	0
	396.1	0	0.1	0	0	0
	458.7	0	0	0	0	0
	531.2	0	0	0	0	0
	615.1	0	0	0	0	0
	712.4	0	0	0	0	0
	825	0	0	0	0	0
	955.4	0	0	0	0	0
	1106	0	0	0	0	0
	1281	0	0	0	0	0
	1484	0	0	0	0	0
	1718	0	0	0	0	0
	1990	0	0	0	0	0
	2305	0	0.1	0	0	0
	2669	0	0.1	0	0	0
	3091	0	0.2	0	0	0.1
	3580	0	0.3	0	0	0.2
	4145	0.2	0.4	0	0	0.4
	4801	0.4	0.5	0	0	0.5
	5560	0.6	0.5	0	0	0.6
	6439	0	0	0	0	0
	7456	0	0	0	0	0
	8635	0	0	0	0	0
	10000	0	0	0	0	0

## Sheet: Figure 3 C,D
Figure 3c						Figure 3d
LNP1	LNP3			LNP1	LNP2	LNP3	LNP4	LNP5
36	62			192	104	139	119	60
56	92			154	148	124	117	195
52	68			239	106	156	81	139
54	66			71	129	140	102	133
52	66			138	153	143	92	115
64	76			155	63	106	63	118
66	70			195	139	122	100	119
44	70			30	111	168	90	172
54	70			114	132	111	80	122
70	70			88	107	181	81	58
48	66			110	126	168	125	103
36	70			112	115	144	98	86
50	68			39	99	107	90	123
48	70			94	124	151	106	95
70	78			33	80	106	89	79
64	56			113	96	151	97	220
52	70			58	136	127	106	86
36	70			67	116	121	139	156
44	56			92	114	138	106	41
44	70			83	145	139	133	313
34	78			159	93	182	98	116
58	66			51	48	182	91	106
48	70			176	118	136	100	80
60	64			151	114	107	63	126
48	48			77	86	121	79	86
62	68			118	103	151	98	104
52	48			87	102	166	127	137
54	70			112	115	137	82	173
58	68			109	155	136	115	120
48	58			131	51	166	51	161
52	66			112	98	106	107	63
68	78			36	92	144	62	139
56	82			113	71	83	100	285
44	70			137	133	125	88	62
64	58			71	113	138	52	126
48	82			36	114	152	98	116
60	90			216	117	122	70	99
66	68			278	104	123	133	158
58	76			59	135	156	79	149
64	68			58	109	139	108	111
50	70			197	130	182	80	37
44	68			197	146	153	73	171
44	78			99	92	181	117	105
64	64			71	120	122	88	172
60	60			56	80	151	110	105
58	60			219	79	139	79	130
52	66			55	136	109	79	62
64	60			139	106	151	125	112
60				198	103	106	107	40
68				75	120	166	133	156
62				138	91	121	90	101
54				59	136	154	106	148
				137	136	137	70	111
				137	119	137	88	119
				134	127	181	62	99
				78	127	202	72	143
				139	107	124	97	106
				76	111	136	79	129
				39	124	143	126	83
				78	141	139	82	159
				139	99	139	62	146
				172	121	124	89	92
				217	123	159	128	130
				238	136	57	99	154
				95	153	184	61	55
				238	94	137	89	120
				259	76	142	142	144
				81	109	121	70	67
				114	142	53	79	112
				139	78	142	91	92
				199	105	140	82	153
				139	135	122	58	49
				86	108	181	71	136
				112	117	138	116	112
				59	124	151	89	130
				118	114	153	61	120
				112	94	108	100	117
				178	127	136	62	129
				79	97	143	63	95
				85	90	151	92	124
				111	122	196	101	129
				279	111	151	107	126
				118	98	167	79	73
				91	82	183	88	283
				154	129	108	79	122
				135	86	152	143	95
				55	128	121	90	130
				138	113	124	98	111
				139	91	167	92	89
				75	141	123	73	115
				178	131	123	90	120
				57	98	169	43	185
				115	132	170	75	134
				158	101	168	125	123
				218	110	141	52	164
				55	113		109	131
				199	135		89	107
				108	117		91	106
				138	129		106	83
				159	126		124	121
				135	120		107	63
				139	117		115	118
				151	109		107	135
				73	118		118	141
				179	115		63	204
				56	115		63	81
				79	107		81	168
				58	68		43	76
				75	122		91	126
				159	92		70	59
				136	113		106	129
				91	106		119	127
				97	116		106	123
				108	121		63	127
				29	139		102	126
				151	113		71	129
				218	120		82	110
				88	74		80	134
				134	131		106	157
				47	95		88	121
				91	177		115	149
				78			97	114
				138			61	109
				196			109	99
				71			61	149
				32			107	122
				74			98	99
				67			80	121
				57			74	66
				84			92	123
				139			73	69
				99			107	64
				198			79	110
				237			124	172
				30			100	121
				113			79	81
				137			98	180
				55			88	149
				39			98	135
				59			97	56
				119			108	95
				67			80	116
				34			134	78
				157			143	135
				106			99	93
				159			137
				89			110
				135			106
				139			63
				52			107
				89			106
				153			106
				52			91
				199			108
				139			101
				68			80
				76			108
				218			71
				98			109
				136			136
				234			91
				92			106
				31			63
				99			91
				94			56
				117			101
				116			103
				79			142
				258			117
				136			133
				195			101
				99			80
				79			89
				112			109
				55			124
				159			88
				110			92
				175			99
				139			115
				46			90
				99			110
				178			70
				219			62
				132			92
				70			148
							97
							115
							89
							152
							79
							108
							106
							116
							128
							117
							125
							124
							106
							110
							145
							100
							63
							134
							106
							126
							134
							113
							89
							97
							79
							91
							97
							116
							98
							99
							94
							61
							107
							129
							97
							108
							52
							124
							102
							99
							70
							116
							149
							53
							115
							89
							100
							89
							73
							100
							116
							98
							72
							44
							124
							98
							62
							98
							89
							118
							98
							97
							150
							83
							99
							98
							100
							102
							116
							109
							83
							99
							90
							92
							54
							56
							52
							70
							64
							90
							79
							88
							107
							74
							106
							109
							127
							107
							135
							128
							56
							88
							70
							70
							108
							88
							76
							116
							117
							107
							115
							54
							124
							107
							62
							97
							79
							97
							93
							99
							97
							116
							89
							107
							56
							101
							117
							106
							136
							98
							106
							93
							88
							99
							61
							97
							79
							66
							148
							107
							124
							145
							73
							109
							75
							119
							89
							127
							88
							98
							103
							99
							98
							100
							81
							118
							70
							89
							97
							99
							115

## Sheet: Figure 4
	Time (hour)		PBS			Citrate
	0	0	0	0	0	0	0
	1	12.56	44.53	9.09	39.21	41.1	31.54
	3	29.28	57.88	49.19	42.57	62.61	61.4
	6	67.12	90.73	49.79	54.05	99.93	97.83
	12	88.54	118.16	107.2	84.45	101.91	99.76
	24	102.56	118.42	112.4	93.65	105.87	104.83

## Sheet: Figure 5 A-B
		Fig. 5A							Fig. 5B
	Ctrl	0.34	0.403	0.365				Ctrl	0.546	0.528	0.568
	0.78	0.32	0.363	0.307				0.78	0.478	0.595	0.457
	1.56	0.324	0.289	0.311				1.56	0.395	0.34	0.52
	3.12	0.377	0.31	0.293				3.12	0.544	0.428	0.426
	6.25	0.378	0.339	0.33				6.25	0.51	0.435	0.47
	12.5	0.443	0.426	0.309				12.5	0.57	0.498	0.465
	25	0.262	0.354	0.262				25	0.469	0.498	0.397
	50	0.282	0.328	0.318				50	0.335	0.492	0.574
	100	0.231	0.255	0.295				100	0.429	0.375	0.434
	200	0.34	0.33	0.38

## Sheet: Figure 9B
	Time (hours)				HIV-1 Infected								Native Drug								LNP1								LNP5								Uninfected
	3	5430	4771	3729	3960	4148	4284	4927	4566	420	452	1231	1293	1629	1694	680	787	260	245	425	861	275	290	1377	1263	3218	3109	3527	3538	6168	6413	982	990	146	89	111	118	106	175	123	153
	6	3851	4430	4306	3977	4933	4238	4972	4848	1476	1498	1010	1072	1459	1309	1413	1524	1134	889	657	626	222	270	240	280	3395	3308	3277	3205	2434	2326	7727	8024	159	189	134	150	309	386	148	285
	12	3986	3310	3119	3089	3511	3983	3403	3456	199	138	3938	3977	1042	1058	660	663	463	434	321	479	318	286	165	220	2535	2020	8485	8449	2405	2298	3979	3876	154	81	93	98	163	189	138	121
	24	3436	2385	4510	5547	3283	3145	7009	4567	308	251	267	344	1010	1216	880	470	345	250	432	613	527	1009	885	776	3307	3325	1623	1118	5167	6006	3987	5662	155	392	660	307	227	428	182	225

## Sheet: Figure S1 A,B
				Fig. S1 A										Fig. S1 B
	Time (Day)		Size (d. nm)			PDI					Time (Day)		Size (d. nm)			PDI
	0	130.5	129.3	128	0.198	0.194	0.201				0	116.5	117.7	116.8	0.239	0.25	0.244
	5	126.8	125.7	124.4	0.19	0.178	0.176				5	120.2	118.5	119.5	0.233	0.244	0.226
	10	125.7	125.5	125.5	0.203	0.171	0.176				10	120.5	118.9	119.4	0.239	0.245	0.238
	15	126.4	124.9	122.5	0.19	0.181	0.177				15	122	120.2	119.1	0.229	0.253	0.24
	20	127.6	124.9	124.2	0.172	0.215	0.22				20	118.9	119.5	120.1	0.232	0.235	0.247
	25	126.4	125.5	124.6	0.195	0.197	0.177				25	120	119.6	118.9	0.236	0.236	0.241
	30	127.3	126	126.1	0.191	0.198	0.167				30	117.1	114.9	114.2	0.243	0.247	0.233
											45	120.8	118.6	118.4	0.244	0.243	0.239

## Sheet: Figure S2 e
Diameter
28
40
23
59
22
31
26
45
27
38
55
43
30
28
19
55
50
49
40
30
28
40
26
22
41
27
27
41
28
31
44
26
26
31
31
48
37
44
27
29
59
35
65
34
26
30
41
45
53
42
27
23
23
42
23
26
30
38
36
36
28
31
33
28
39
34
37
19
27
27
55
37
42
31
27
45
26
42
54
26
42
26
51
28
26
45
51
38
18
33
25
36
38
22
27
32
29
28
18
26
43
23
26
29
31
30
39
27
44
36
30
26
20
33
29
30
24
34
54
42
25
34
65
21
30
33
24
24
41
41
41
24
25
47
30
33
21
35
41
50
49
30
38
35
46
55
50
30
26
28
26
30
39
33
23
38
28
34
24
24
37
44
25
63
25
29
60
20
22
40
31
26
28
38
28
33
30
26
28
35
25
31
29
38
27
22
29
31
28
29
29
28
62
36
30
23
23
62
30
27
28
31
45
28
53
34
37
38
34
52
39
40
26
30
32
32
42
55
28
25
48
57
25
31
56
31
28
32
37
29
35
35
43
21
38

## Sheet: Figure S3 c,d
Figure S3 c		Figure S3 d
Diameter		Height
30		13.3
65		12.3
57		12.2
79		13.4
54		11.8
42		11.8
23		13.1
66		12.8
47		11.2
47		11.7
73		12
68		12.3
46		11.6
43		12.6
61		13.1
101		13.3
17		13.9
91		11.9
67		13.2
33		13.4
58		13.2
14		12.6
31		13.2
78		10.6
33		11.1
15		12.1
31		12.8
9		14.3
50		12
44		11.2
18		12.7
12		13.3
33		13.4
9		14.3
26		13.2
10		12
29		14.2
75		15.3
63		14.3
63		13.6
76		11.3
54		14.1
45		12.3
65		12.4
30		13.3
74		12.2
33		12.3
54		12
41		12.3
91		11.6
50		10.6
18		13.5
50		12.9
91		12.5
15		14.3
54		13.3
22		13.1
71		12.3
91		12.6
52		11
13		13.4
52		12.3
29		13.1
39		11.7
45		12.7
70		12.8
73		11.8
10		12.9
103		13.3
35		11.3
47		13.2
17		13.8
28		13.6
20		14.4
30		12.3
22		13.3
34		12.7
21		11.7
60		12.2
21		12
68		13.6
11		11.3
83		12.7
38		13.5
33		12.7
11		11.8
26		12.6
65		11.9
74		13.3
35		12.7
43		14.9
50		13.2
12		11.2
23		14.3
61		12.6
18		11.8
36		12.7
21		13.3
43		11.3
43		13.6
20		12.6
44		11.7
20		12.7
36		13.7
45		14.2
58		12.9
53		14
25		11.5
27		13.5
34		12.8
47		12.8
10		12.6
33		13.2
74		13.8
45		11.5
42		11.6
25		11.8
63		12.7
23		13.9
76		12.6
44		11.2
79		13.3
52		12.8
36		13
15		12.2
47		11.2
52		14
11		12.6
38		13.2
67		13.9
30		12.2
65		11.5
18		12.6
21		13.2
47		13.4
37		12.3
26		12.6
79		10.9
61		13.3
29		10.7
52		11.7
34		12.7
92		14.3
75		12.8
30		14.4
79		13
18		11.6
86		12.2
46		12.2
54		12.8
28		12
73		11.8
60		11.8
55		11.1
77		13.2
36		13.8
91		13.6
37		11.2
33		12.2
18		14.4
92		11
46		11.6
62		13.3
28		12.6
84		12.7
17		13.7
46		11.6
91		13.4
65		13.5
27		12.5
30		11.1
